# Supplementary material for: Construction and preliminary validation of a tool to measure the needs of adolescents and young adults (AYA) diagnosed with cancer: the QUestionnaire nEEd Cancer AYAs: QUEEC-AYAs
Source: Health Qual Life Outcomes. 2024 Apr 23;22:36. doi: 10.1186/s12955-024-02249-8 (PMC11036591; doi:10.1186/s12955-024-02249-8)
Supplement: Supplementary file 1 — Supplementary Material 1 [file 12955_2024_2249_MOESM1_ESM.xlsx]

## Sheet: Suppl Table (Initial Version)
INFORMATION
Before treatment			No need	Low need	Moderate need	High need	Very high need
1	I wanted more information about	My cancer diagnosis
2	I wanted more information about	The short-term side effects of treatment
3	I wanted more information about	The long-term side effects of treatment
4	I wanted more information about	What will happen when treatment finishes
5	I wanted more information about	My disease status
6	I wanted more information about	My test results
7	I wanted more information about	What to do if I have side effects from my treatment
8	I wanted more information about	How my genetics may or may not have impacted my diagnosis and treatment
CANCER CARE TEAM
During treatment			No need	Low need	Moderate need	High need	Very high need
9	I felt the need for my cancer care team to	Respect me as an individual, not just a cancer patient
10	I felt the need for my cancer care team to	Offer to talk to me in private, without my family or friends
11	I felt the need for my cancer care team to	Explain what they were doing in a way I can understand
12	I felt the need for my cancer care team to	Encourage me to ask questions
13	I felt the need for my cancer care team to	Engage me in decision-making about my treatment and respec my decisions
14	I felt the need for my cancer care team to	Ask me about my treatment concerns
PHYSICAL HEALTH
In the last month			No need	Low need	Moderate need	High need	Very high need
15	I wanted more help with	Managing pain
16	I wanted more help with	Managing my medications
17	I wanted more help with	Managing physical side effects of treatment
18	I wanted more help with	Managing feeling tired / fatigued
19	I wanted more help with	Managing loss of walking ability
EMOTIONAL HEALTH
In the last month			No need	Low need	Moderate need	High need	Very high need
20	I wanted more help with	Feeling anxious or scared
21	I wanted more help with	Feeling depressed
22	I wanted more help with	Having what I need to cope with my diagnosis
23	I wanted more help with	Worrying about my cancer spreading
24	I wanted more help with	Worrying about my cancer returning or getting another type of cancer
25	I wanted more help with	Worrying about how my family is coping
26	I wanted more help with	Coping with changes in my dating or romantic life
27	I wanted more help with	Coping with changes in my relationships with my family members
28	I wanted more help with	Coping with changes in my relationships with friends
29	I wanted more help with	Feeling independent
30	I wanted more help with	Coping with changes in my physical ability
31	I wanted more help with	Coping with changes in my appearance
32	I wanted more help with	Coping with not being able to do the same things as other people my age
33	I wanted more help with	Managing the emotional side effects of treatment
34	I wanted more help with	Being able to make plans or think about the future
SEXUAL & REPRODUCTIVE HEALTH
In the last month
35	I wanted more information about	My risk of infertility and my fertility preservation options
36	I wanted more information about	Treating infertility and other options for having children in the future (i.e., sperm/egg freezing, artificial insemination, in vitro fertilization, surrogacy, adoption, etc.)
37	I wanted more information about	Sexuality and intimacy during cancer treatment
38	I wanted more information about	Sexual side effects of my treatment (e.g., sexual dysfunction)
39	I wanted more information about	The effects of treatment on long-term hormone changes
HEALTH BEHAVIORS & WELLNESS
In the last month			No need	Low need	Moderate need	High need	Very high need
40	I wanted more information about	Nutrition
41	I wanted more information about	Exercise or physical activity
42	I wanted more information about	Getting enough or better-quality sleep
43	I wanted more information about	Smoking or vaping during cancer treatment
44	I wanted more information about	Drug or alcohol use during cancer treatment
45	I wanted more information about	Spiritual support or resources
46	I wanted more information about	Alternative therapies (herbal treatment, acupuncture, massage therapy, meditation, etc.)
WORK & EDUCATION
In the last month			No need	Low need	Moderate need	High need	Very high need
47	I wanted more help with	Managing my school life while going through cancer treatment
48	I wanted more help with	Managing my work life while going through cancer treatment
PEER SUPPORT & PROGRAMMING
In the last month			No need	Low need	Moderate need	High need	Very high need
49	I wanted more help with	Being able to spend time with people my own age
50	I wanted more help with	Being able to talk to people my own age who have been through a similar cancer treatment experience
51	I wanted more help with	Participating in social activities
52	I wanted more help with	Paying my bills
53	I wanted more help with	Scholarship or loan repayment options
54	I wanted more help with	My health insurance (e.g., access/eligibility, coverage, cost)
55	I wanted more help with	Getting to and from my cancer care appointments
56	I wanted more help with	Having childcare during my cancer care appointments
57	I wanted more help with	Having stable housing

## Sheet: Suppl Table (Final Version)
INFORMATION
Before treatment			No need	Low need	Moderate need	High need	Very high need
1	I wanted more information about	My cancer diagnosis
2	I wanted more information about	The short-term side effects of treatment
3	I wanted more information about	The long-term side effects of treatment
4	I wanted more information about	What will happen when treatment finishes
5	I wanted more information about	My disease status
6	I wanted more information about	My test results
7	I wanted more information about	What to do if I have side effects from my treatment
8	I wanted more information about	How my genetics may or may not have impacted my diagnosis and treatment
CANCER CARE TEAM
During treatment			No need	Low need	Moderate need	High need	Very high need
9	I felt the need for my cancer care team to	Respect me as an individual, not just a cancer patient
10	I felt the need for my cancer care team to	Offer to talk to me in private, without my family or friends
11	I felt the need for my cancer care team to	Explain what they were doing in a way I can understand
12	I felt the need for my cancer care team to	Encourage me to ask questions
13	I felt the need for my cancer care team to	Engage me in decision-making about my treatment and respect my decisions
14	I felt the need for my cancer care team to	Ask me about my treatment concerns
PHYSICAL HEALTH
In the past month			No need	Low need	Moderate need	High need	Very high need
15	I wanted more help with	Managing pain
16	I wanted more help with	Managing physical side effects of treatment
17	I wanted more help with	Managing feeling tired / fatigued
18	I wanted more help with	Managing loss of walking ability
EMOTIONAL HEALTH
In the past month			No need	Low need	Moderate need	High need	Very high need
19	I wanted more help with	Feeling anxious or scared
20	I wanted more help with	Feeling depressed
21	I wanted more help with	Worrying about my cancer returning or getting another type of cancer
22	I wanted more help with	Worrying about how my family is coping
23	I wanted more help with	Coping with changes in my dating or romantic life
24	I wanted more help with	Coping with changes in my relationships with my family members
25	I wanted more help with	Coping with changes in my relationships with friends
26	I wanted more help with	Feeling independent
27	I wanted more help with	Coping with changes in my physical ability
28	I wanted more help with	Coping with changes in my appearance
29	I wanted more help with	Coping with not being able to do the same things as other people my age
30	I wanted more help with	Managing the emotional side effects of treatment
31	I wanted more help with	Being able to make plans or think about the future
32	I wanted more information about	Alternative therapies (herbal treatment, acupuncture, massage therapy, meditation, etc.)
SEXUAL & REPRODUCTIVE HEALTH
In the past month			No need	Low need	Moderate need	High need	Very high need
33	I wanted more information about	My risk of infertility and my fertility preservation options
34	I wanted more information about	Treating infertility and other options for having children in the future (i.e., sperm/egg freezing, artificial insemination, in vitro fertilization, surrogacy, adoption, etc.)
35	I wanted more information about	Sexuality and intimacy during cancer treatment
36	I wanted more information about	Sexual side effects of my treatment (e.g., sexual dysfunction)
37	I wanted more information about	The effects of treatment on long-term hormone changes
38	I wanted more information about	Having what I need to cope with my diagnosis
HEALTH BEHAVIORS & WELLNESS
In the past month			No need	Low need	Moderate need	High need	Very high need
39	I wanted more information about	Nutrition
40	I wanted more information about	Exercise or physical activity
41	I wanted more information about	Getting enough or better-quality sleep
42	I wanted more information about	Spiritual support or resources
DAILY LIFE
In the past month			No need	Low need	Moderate need	High need	Very high need
43	I wanted more help with	Being able to spend time with people my own age
44	I wanted more help with	Being able to talk to people my own age who have been through a similar cancer treatment experience
45	I wanted more help with	Paying my bills
46	I wanted more help with	Scholarship or loan repayment options
47	I wanted more help with	My health insurance (e.g., access/eligibility, coverage, cost)
48	I wanted more help with	Getting to and from my cancer care appointments
